# Supplementary material for: The Occurrence of Chlamydia felis in Cats and Dogs in Hungary
Source: Pathogens. 2024 Sep 6;13(9):771. doi: 10.3390/pathogens13090771 (PMC11434856; doi:10.3390/pathogens13090771)
Supplement: Supplementary file 1 [file pathogens-13-00771-s001.zip]

Archive with 1 entries (1 files):
- pathogens-3160703-supplementary.pdf
